# Supplementary material for: Upregulated Expression of ErbB1 in Diffuse Large B-Cell Lymphoma as a Predictor of Poor Overall Survival Outcome
Source: J Pers Med. 2023 Apr 29;13(5):770. doi: 10.3390/jpm13050770 (PMC10221820; doi:10.3390/jpm13050770)
Supplement: Supplementary file 1 [file jpm-13-00770-s001.zip]

Archive with 1 entries (1 files):
- jpm-2313641-supplementary.pdf
